# Supplementary material for: A ruthenium(ii)-catalyzed C–H allenylation-based approach to allenoic acids
Source: Chem Sci. 2019 May 10;10(25):6316–21. doi: 10.1039/c9sc00603f (PMC6598647; doi:10.1039/c9sc00603f)
Supplement: Supplementary file 2 [file SC-010-C9SC00603F-s002.cif]

# Electronic Supplementary Material (ESI) for Chemical Science.
# This journal is © The Royal Society of Chemistry 2019

####################################################################### 
# 
# This file contains crystal structure data downloaded from the 
# Cambridge Structural Database (CSD) hosted by the Cambridge 
# Crystallographic Data Centre (CCDC).
# 
# Full information about CCDC data access policies and citation 
# guidelines are available at http://www.ccdc.cam.ac.uk/access/V1 
# 
# Audit and citation data items may have been added by the CCDC. 
# Please retain this information to preserve the provenance of 
# this file and to allow appropriate attribution of the data. 
# 
#######################################################################

data_180621_wxy_2_132
_database_code_depnum_ccdc_archive 'CCDC 1877103'
loop_
_audit_author_name
_audit_author_address
'Jiyong Liu'
;Zhejiang University
China
;
_audit_update_record             
;
2018-11-05 deposited with the CCDC.	2019-05-06 downloaded from the CCDC.
;
_audit_creation_date             2018-06-21
_audit_creation_method           
;
Olex2 1.2
(compiled 2018.05.29 svn.r3508 for OlexSys, GUI svn.r5506)
;
_shelx_SHELXL_version_number     2016/6
_chemical_name_common            ?
_chemical_name_systematic        ?
_chemical_formula_moiety         'C16 H19 F O2'
_chemical_formula_sum            'C16 H19 F O2'
_chemical_formula_weight         262.31
_chemical_melting_point          ?
_chemical_oxdiff_formula         'c h n o'
loop_
_atom_type_symbol
_atom_type_description
_atom_type_scat_dispersion_real
_atom_type_scat_dispersion_imag
_atom_type_scat_source
C C 0.0033 0.0016 'International Tables Vol C Tables 4.2.6.8 and 6.1.1.4'
H H 0.0000 0.0000 'International Tables Vol C Tables 4.2.6.8 and 6.1.1.4'
F F 0.0171 0.0103 'International Tables Vol C Tables 4.2.6.8 and 6.1.1.4'
O O 0.0106 0.0060 'International Tables Vol C Tables 4.2.6.8 and 6.1.1.4'

_shelx_space_group_comment       
;
The symmetry employed for this shelxl refinement is uniquely defined
by the following loop, which should always be used as a source of
symmetry information in preference to the above space-group names.
They are only intended as comments.
;
_space_group_crystal_system      monoclinic
_space_group_IT_number           14
_space_group_name_H-M_alt        'P 1 21/c 1'
_space_group_name_Hall           '-P 2ybc'
loop_
_space_group_symop_operation_xyz
'x, y, z'
'-x, y+1/2, -z+1/2'
'-x, -y, -z'
'x, -y-1/2, z-1/2'

_cell_length_a                   10.7724(13)
_cell_length_b                   15.7829(12)
_cell_length_c                   9.9065(12)
_cell_angle_alpha                90
_cell_angle_beta                 116.778(15)
_cell_angle_gamma                90
_cell_volume                     1503.7(3)
_cell_formula_units_Z            4
_cell_measurement_reflns_used    1330
_cell_measurement_temperature    296(2)
_cell_measurement_theta_max      29.1419
_cell_measurement_theta_min      3.3327
_shelx_estimated_absorpt_T_max   0.968
_shelx_estimated_absorpt_T_min   0.963
_exptl_absorpt_coefficient_mu    0.083
_exptl_absorpt_correction_T_max  1.00000
_exptl_absorpt_correction_T_min  0.94846
_exptl_absorpt_correction_type   multi-scan
_exptl_absorpt_process_details   
;
CrysAlisPro, Agilent Technologies,
Version 1.171.35.11 (release 16-05-2011 CrysAlis171 .NET)
(compiled May 16 2011,17:55:39)
Empirical absorption correction using spherical harmonics,
 implemented in SCALE3 ABSPACK scaling algorithm.
;
_exptl_absorpt_special_details   ?
_exptl_crystal_colour            colourless
_exptl_crystal_colour_primary    colourless
_exptl_crystal_density_diffrn    1.159
_exptl_crystal_density_meas      ?
_exptl_crystal_density_method    ?
_exptl_crystal_description       block
_exptl_crystal_F_000             560
_exptl_crystal_size_max          0.46
_exptl_crystal_size_mid          0.45
_exptl_crystal_size_min          0.39
_exptl_transmission_factor_max   ?
_exptl_transmission_factor_min   ?
_diffrn_reflns_av_R_equivalents  0.0294
_diffrn_reflns_av_unetI/netI     0.0410
_diffrn_reflns_Laue_measured_fraction_full 0.997
_diffrn_reflns_Laue_measured_fraction_max 0.997
_diffrn_reflns_limit_h_max       8
_diffrn_reflns_limit_h_min       -12
_diffrn_reflns_limit_k_max       14
_diffrn_reflns_limit_k_min       -19
_diffrn_reflns_limit_l_max       11
_diffrn_reflns_limit_l_min       -10
_diffrn_reflns_number            5576
_diffrn_reflns_point_group_measured_fraction_full 0.997
_diffrn_reflns_point_group_measured_fraction_max 0.997
_diffrn_reflns_theta_full        25.242
_diffrn_reflns_theta_max         25.349
_diffrn_reflns_theta_min         3.339
_diffrn_ambient_temperature      296.15
_diffrn_detector_area_resol_mean 10.3592
_diffrn_measured_fraction_theta_full 0.997
_diffrn_measured_fraction_theta_max 0.997
_diffrn_measurement_details      
;
#__ type_ start__ end____ width___ exp.time_
  1 omega   21.00   86.00   1.0000    5.0000
omega____ theta____ kappa____ phi______ frames
    -       11.7808   77.0000    0.0000 65

#__ type_ start__ end____ width___ exp.time_
  2 omega  -15.00   90.00   1.0000    5.0000
omega____ theta____ kappa____ phi______ frames
    -       11.7808   77.0000  120.0000 105
;
_diffrn_measurement_device_type  'Xcalibur, Atlas, Gemini ultra'
_diffrn_measurement_method       '\w scans'
_diffrn_orient_matrix_UB_11      0.0687920000
_diffrn_orient_matrix_UB_12      -0.0162611000
_diffrn_orient_matrix_UB_13      0.0346548000
_diffrn_orient_matrix_UB_21      0.0017767000
_diffrn_orient_matrix_UB_22      0.0010684000
_diffrn_orient_matrix_UB_23      -0.0706899000
_diffrn_orient_matrix_UB_31      0.0266032000
_diffrn_orient_matrix_UB_32      0.0418647000
_diffrn_orient_matrix_UB_33      0.0152686000
_diffrn_radiation_monochromator  graphite
_diffrn_radiation_type           MoK\a
_diffrn_radiation_wavelength     0.71073
_diffrn_source                   'Enhance (Mo) X-ray Source'
_reflns_Friedel_coverage         0.000
_reflns_Friedel_fraction_full    .
_reflns_Friedel_fraction_max     .
_reflns_number_gt                1722
_reflns_number_total             2735
_reflns_odcompleteness_completeness 99.38
_reflns_odcompleteness_iscentric 1
_reflns_odcompleteness_theta     26.32
_reflns_special_details          
;
 Reflections were merged by SHELXL according to the crystal
 class for the calculation of statistics and refinement.
 
 _reflns_Friedel_fraction is defined as the number of unique
 Friedel pairs measured divided by the number that would be
 possible theoretically, ignoring centric projections and
 systematic absences.
;
_reflns_threshold_expression     'I > 2\s(I)'
_computing_cell_refinement       
;
CrysAlisPro, Agilent Technologies,
Version 1.171.35.11 (release 16-05-2011 CrysAlis171 .NET)
(compiled May 16 2011,17:55:39)
;
_computing_data_collection       
;
CrysAlisPro, Agilent Technologies,
Version 1.171.35.11 (release 16-05-2011 CrysAlis171 .NET)
(compiled May 16 2011,17:55:39)
;
_computing_data_reduction        
;
CrysAlisPro, Agilent Technologies,
Version 1.171.35.11 (release 16-05-2011 CrysAlis171 .NET)
(compiled May 16 2011,17:55:39)
;
_computing_molecular_graphics    'Olex2 (Dolomanov et al., 2009)'
_computing_publication_material  'Olex2 (Dolomanov et al., 2009)'
_computing_structure_refinement  'ShelXL (Sheldrick, 2015)'
_computing_structure_solution    'ShelXT (Sheldrick, 2015)'
_refine_diff_density_max         0.181
_refine_diff_density_min         -0.235
_refine_diff_density_rms         0.046
_refine_ls_extinction_coef       .
_refine_ls_extinction_method     none
_refine_ls_goodness_of_fit_ref   1.041
_refine_ls_hydrogen_treatment    mixed
_refine_ls_matrix_type           full
_refine_ls_number_parameters     179
_refine_ls_number_reflns         2735
_refine_ls_number_restraints     1
_refine_ls_R_factor_all          0.0962
_refine_ls_R_factor_gt           0.0602
_refine_ls_restrained_S_all      1.040
_refine_ls_shift/su_max          0.000
_refine_ls_shift/su_mean         0.000
_refine_ls_structure_factor_coef Fsqd
_refine_ls_weighting_details     
'w=1/[\s^2^(Fo^2^)+(0.0793P)^2^+0.2197P] where P=(Fo^2^+2Fc^2^)/3'
_refine_ls_weighting_scheme      calc
_refine_ls_wR_factor_gt          0.1483
_refine_ls_wR_factor_ref         0.1764
_refine_special_details          ?
_olex2_refinement_description    
;
1. Fixed Uiso
 At 1.2 times of:
  All C(H) groups, All C(H,H) groups
 At 1.5 times of:
  All C(H,H,H) groups
2. Restrained distances
 O2-H2
 0.86 with sigma of 0.02
3.a Secondary CH2 refined with riding coordinates:
 C12(H12A,H12B), C13(H13A,H13B), C14(H14A,H14B)
3.b Aromatic/amide H refined with riding coordinates:
 C2(H2A), C3(H3), C4(H4)
3.c Idealised Me refined as rotating group:
 C10(H10A,H10B,H10C), C11(H11A,H11B,H11C), C15(H15A,H15B,H15C)
;
_atom_sites_solution_hydrogens   mixed
_atom_sites_solution_primary     dual
_atom_sites_solution_secondary   ?
loop_
_atom_site_label
_atom_site_type_symbol
_atom_site_fract_x
_atom_site_fract_y
_atom_site_fract_z
_atom_site_U_iso_or_equiv
_atom_site_adp_type
_atom_site_occupancy
_atom_site_site_symmetry_order
_atom_site_calc_flag
_atom_site_refinement_flags_posn
_atom_site_refinement_flags_adp
_atom_site_refinement_flags_occupancy
_atom_site_disorder_assembly
_atom_site_disorder_group
F1 F 0.99812(17) 0.60811(10) 0.85164(19) 0.0922(6) Uani 1 1 d . . . . .
O1 O 1.00635(16) 0.45653(10) 0.65786(18) 0.0642(5) Uani 1 1 d . . . . .
O2 O 0.85280(18) 0.54967(10) 0.50272(19) 0.0659(5) Uani 1 1 d D . . . .
H2 H 0.904(3) 0.548(2) 0.455(4) 0.128(13) Uiso 1 1 d D . . . .
C1 C 0.8877(3) 0.56191(16) 0.8385(3) 0.0646(7) Uani 1 1 d . . . . .
C2 C 0.8374(3) 0.57385(18) 0.9413(3) 0.0762(8) Uani 1 1 d . . . . .
H2A H 0.878306 0.612287 1.020422 0.091 Uiso 1 1 calc R . . . .
C3 C 0.7248(4) 0.52698(19) 0.9229(3) 0.0808(8) Uani 1 1 d . . . . .
H3 H 0.688727 0.532965 0.991859 0.097 Uiso 1 1 calc R . . . .
C4 C 0.6628(3) 0.47079(17) 0.8044(3) 0.0711(7) Uani 1 1 d . . . . .
H4 H 0.585124 0.440536 0.794553 0.085 Uiso 1 1 calc R . . . .
C5 C 0.7138(2) 0.45812(13) 0.6986(2) 0.0539(6) Uani 1 1 d . . . . .
C6 C 0.8300(2) 0.50621(14) 0.7181(2) 0.0522(6) Uani 1 1 d . . . . .
C7 C 0.6477(2) 0.39559(14) 0.5744(3) 0.0564(6) Uani 1 1 d . . . . .
C8 C 0.7001(2) 0.37593(15) 0.4811(3) 0.0620(6) Uani 1 1 d . . . . .
C9 C 0.7442(3) 0.35173(16) 0.3840(3) 0.0681(7) Uani 1 1 d . . . . .
C10 C 0.6980(4) 0.3960(2) 0.2350(3) 0.0975(10) Uani 1 1 d . . . . .
H10A H 0.636804 0.441813 0.228195 0.146 Uiso 1 1 calc GR . . . .
H10B H 0.649895 0.356604 0.154285 0.146 Uiso 1 1 calc GR . . . .
H10C H 0.777708 0.417901 0.227370 0.146 Uiso 1 1 calc GR . . . .
C11 C 0.8449(4) 0.2801(2) 0.4167(4) 0.1030(11) Uani 1 1 d . . . . .
H11A H 0.929355 0.300906 0.418366 0.154 Uiso 1 1 calc GR . . . .
H11B H 0.805041 0.237656 0.339484 0.154 Uiso 1 1 calc GR . . . .
H11C H 0.864987 0.255741 0.513162 0.154 Uiso 1 1 calc GR . . . .
C12 C 0.5156(3) 0.35237(17) 0.5563(3) 0.0687(7) Uani 1 1 d . . . . .
H12A H 0.536262 0.319623 0.646868 0.082 Uiso 1 1 calc R . . . .
H12B H 0.448594 0.395572 0.548513 0.082 Uiso 1 1 calc R . . . .
C13 C 0.4499(3) 0.29487(18) 0.4220(3) 0.0765(8) Uani 1 1 d . . . . .
H13A H 0.517230 0.252416 0.427810 0.092 Uiso 1 1 calc R . . . .
H13B H 0.425629 0.327731 0.330816 0.092 Uiso 1 1 calc R . . . .
C14 C 0.3206(3) 0.2507(2) 0.4109(3) 0.0905(9) Uani 1 1 d . . . . .
H14A H 0.345296 0.216667 0.500878 0.109 Uiso 1 1 calc R . . . .
H14B H 0.254149 0.293124 0.407617 0.109 Uiso 1 1 calc R . . . .
C15 C 0.2551(5) 0.1964(3) 0.2778(4) 0.1297(15) Uani 1 1 d . . . . .
H15A H 0.234201 0.229164 0.188495 0.195 Uiso 1 1 calc GR . . . .
H15B H 0.170634 0.173232 0.272650 0.195 Uiso 1 1 calc GR . . . .
H15C H 0.317227 0.151160 0.284861 0.195 Uiso 1 1 calc GR . . . .
C16 C 0.9015(2) 0.50171(14) 0.6191(2) 0.0517(6) Uani 1 1 d . . . . .

loop_
_atom_site_aniso_label
_atom_site_aniso_U_11
_atom_site_aniso_U_22
_atom_site_aniso_U_33
_atom_site_aniso_U_23
_atom_site_aniso_U_13
_atom_site_aniso_U_12
F1 0.0821(11) 0.0956(11) 0.1003(12) -0.0337(9) 0.0424(10) -0.0226(9)
O1 0.0545(10) 0.0756(11) 0.0645(10) 0.0083(8) 0.0285(8) 0.0175(8)
O2 0.0709(11) 0.0675(11) 0.0705(11) 0.0175(9) 0.0419(10) 0.0146(8)
C1 0.0653(16) 0.0656(15) 0.0629(16) -0.0062(13) 0.0289(13) 0.0052(13)
C2 0.088(2) 0.0782(18) 0.0646(17) -0.0099(14) 0.0358(15) 0.0080(15)
C3 0.106(2) 0.0868(19) 0.0660(17) 0.0012(15) 0.0537(17) 0.0151(18)
C4 0.0776(18) 0.0775(17) 0.0757(17) 0.0079(14) 0.0499(15) 0.0057(14)
C5 0.0583(14) 0.0539(13) 0.0542(13) 0.0074(11) 0.0294(11) 0.0092(11)
C6 0.0496(13) 0.0553(13) 0.0535(13) 0.0060(11) 0.0249(11) 0.0106(10)
C7 0.0549(14) 0.0568(13) 0.0624(14) 0.0105(11) 0.0307(12) 0.0019(11)
C8 0.0587(15) 0.0640(15) 0.0636(15) -0.0033(12) 0.0279(13) -0.0100(12)
C9 0.0604(16) 0.0756(16) 0.0719(17) -0.0201(14) 0.0330(14) -0.0178(13)
C10 0.101(2) 0.129(3) 0.0702(19) -0.0166(18) 0.0458(18) -0.032(2)
C11 0.092(2) 0.098(2) 0.124(3) -0.037(2) 0.053(2) -0.0029(18)
C12 0.0664(17) 0.0724(16) 0.0723(17) 0.0080(13) 0.0355(14) -0.0064(13)
C13 0.0754(18) 0.0819(18) 0.0736(18) 0.0069(14) 0.0348(15) -0.0187(14)
C14 0.094(2) 0.100(2) 0.082(2) -0.0058(18) 0.0438(18) -0.0374(18)
C15 0.154(4) 0.147(3) 0.096(3) -0.026(2) 0.063(3) -0.088(3)
C16 0.0495(13) 0.0522(12) 0.0538(13) -0.0015(11) 0.0238(11) -0.0006(11)

_geom_special_details            
;
 All esds (except the esd in the dihedral angle between two l.s. planes)
 are estimated using the full covariance matrix.  The cell esds are taken
 into account individually in the estimation of esds in distances, angles
 and torsion angles; correlations between esds in cell parameters are only
 used when they are defined by crystal symmetry.  An approximate (isotropic)
 treatment of cell esds is used for estimating esds involving l.s. planes.
;
loop_
_geom_bond_atom_site_label_1
_geom_bond_atom_site_label_2
_geom_bond_distance
_geom_bond_site_symmetry_2
_geom_bond_publ_flag
F1 C1 1.350(3) . ?
O1 C16 1.241(2) . ?
O2 H2 0.872(18) . ?
O2 C16 1.278(3) . ?
C1 C2 1.365(3) . ?
C1 C6 1.384(3) . ?
C2 H2A 0.9300 . ?
C2 C3 1.362(4) . ?
C3 H3 0.9300 . ?
C3 C4 1.380(4) . ?
C4 H4 0.9300 . ?
C4 C5 1.399(3) . ?
C5 C6 1.402(3) . ?
C5 C7 1.485(3) . ?
C6 C16 1.497(3) . ?
C7 C8 1.319(3) . ?
C7 C12 1.515(3) . ?
C8 C9 1.307(3) . ?
C9 C10 1.500(4) . ?
C9 C11 1.498(4) . ?
C10 H10A 0.9600 . ?
C10 H10B 0.9600 . ?
C10 H10C 0.9600 . ?
C11 H11A 0.9600 . ?
C11 H11B 0.9600 . ?
C11 H11C 0.9600 . ?
C12 H12A 0.9700 . ?
C12 H12B 0.9700 . ?
C12 C13 1.499(4) . ?
C13 H13A 0.9700 . ?
C13 H13B 0.9700 . ?
C13 C14 1.516(4) . ?
C14 H14A 0.9700 . ?
C14 H14B 0.9700 . ?
C14 C15 1.460(4) . ?
C15 H15A 0.9600 . ?
C15 H15B 0.9600 . ?
C15 H15C 0.9600 . ?

loop_
_geom_angle_atom_site_label_1
_geom_angle_atom_site_label_2
_geom_angle_atom_site_label_3
_geom_angle
_geom_angle_site_symmetry_1
_geom_angle_site_symmetry_3
_geom_angle_publ_flag
C16 O2 H2 112(2) . . ?
F1 C1 C2 118.8(2) . . ?
F1 C1 C6 117.4(2) . . ?
C2 C1 C6 123.8(2) . . ?
C1 C2 H2A 121.5 . . ?
C3 C2 C1 117.0(3) . . ?
C3 C2 H2A 121.5 . . ?
C2 C3 H3 119.2 . . ?
C2 C3 C4 121.5(2) . . ?
C4 C3 H3 119.2 . . ?
C3 C4 H4 119.1 . . ?
C3 C4 C5 121.8(3) . . ?
C5 C4 H4 119.1 . . ?
C4 C5 C6 116.6(2) . . ?
C4 C5 C7 120.8(2) . . ?
C6 C5 C7 122.58(18) . . ?
C1 C6 C5 119.3(2) . . ?
C1 C6 C16 115.5(2) . . ?
C5 C6 C16 125.2(2) . . ?
C5 C7 C12 118.11(19) . . ?
C8 C7 C5 122.7(2) . . ?
C8 C7 C12 119.2(2) . . ?
C9 C8 C7 175.4(2) . . ?
C8 C9 C10 121.2(3) . . ?
C8 C9 C11 122.0(3) . . ?
C11 C9 C10 116.8(3) . . ?
C9 C10 H10A 109.5 . . ?
C9 C10 H10B 109.5 . . ?
C9 C10 H10C 109.5 . . ?
H10A C10 H10B 109.5 . . ?
H10A C10 H10C 109.5 . . ?
H10B C10 H10C 109.5 . . ?
C9 C11 H11A 109.5 . . ?
C9 C11 H11B 109.5 . . ?
C9 C11 H11C 109.5 . . ?
H11A C11 H11B 109.5 . . ?
H11A C11 H11C 109.5 . . ?
H11B C11 H11C 109.5 . . ?
C7 C12 H12A 108.6 . . ?
C7 C12 H12B 108.6 . . ?
H12A C12 H12B 107.5 . . ?
C13 C12 C7 114.8(2) . . ?
C13 C12 H12A 108.6 . . ?
C13 C12 H12B 108.6 . . ?
C12 C13 H13A 108.9 . . ?
C12 C13 H13B 108.9 . . ?
C12 C13 C14 113.2(2) . . ?
H13A C13 H13B 107.8 . . ?
C14 C13 H13A 108.9 . . ?
C14 C13 H13B 108.9 . . ?
C13 C14 H14A 109.0 . . ?
C13 C14 H14B 109.0 . . ?
H14A C14 H14B 107.8 . . ?
C15 C14 C13 113.0(3) . . ?
C15 C14 H14A 109.0 . . ?
C15 C14 H14B 109.0 . . ?
C14 C15 H15A 109.5 . . ?
C14 C15 H15B 109.5 . . ?
C14 C15 H15C 109.5 . . ?
H15A C15 H15B 109.5 . . ?
H15A C15 H15C 109.5 . . ?
H15B C15 H15C 109.5 . . ?
O1 C16 O2 124.47(19) . . ?
O1 C16 C6 119.3(2) . . ?
O2 C16 C6 116.08(19) . . ?

_shelx_res_file                  
;
TITL 180621_wxy_2_132_a.res in P2(1)/c
    180621_wxy_2_132.res
    created by SHELXL-2016/6 at 15:14:31 on 21-Jun-2018
REM Old TITL 180621_wxy_2_132 in P21/c #14
REM SHELXT solution in P2(1)/c
REM R1 0.221, Rweak 0.492, Alpha 0.028, Orientation as input
REM Formula found by SHELXT: C16 O3
CELL 0.71073 10.7724 15.7829 9.9065 90 116.778 90
ZERR 4 0.0013 0.0012 0.0012 0 0.015 0
LATT 1
SYMM -X,0.5+Y,0.5-Z
SFAC C H F O
UNIT 64 76 4 8
DFIX 0.86 O2 H2

L.S. 4
PLAN  20
SIZE 0.46 0.45 0.39
TEMP 23
BOND $H
htab
list 4
fmap 2
acta
SHEL 999 0.83
REM <olex2.extras>
REM <HklSrc "%.\\180621_wxy_2_132.hkl">
REM </olex2.extras>

WGHT    0.079300    0.219700
FVAR       0.72558
F1    3    0.998115    0.608114    0.851638    11.00000    0.08207    0.09559 =
         0.10033   -0.03372    0.04240   -0.02261
O1    4    1.006346    0.456529    0.657864    11.00000    0.05452    0.07565 =
         0.06449    0.00827    0.02851    0.01752
O2    4    0.852803    0.549667    0.502717    11.00000    0.07093    0.06749 =
         0.07054    0.01747    0.04185    0.01465
H2    2    0.903736    0.548193    0.454943    11.00000    0.12795
C1    1    0.887731    0.561910    0.838518    11.00000    0.06530    0.06563 =
         0.06292   -0.00621    0.02891    0.00517
C2    1    0.837438    0.573850    0.941333    11.00000    0.08757    0.07825 =
         0.06462   -0.00994    0.03579    0.00800
AFIX  43
H2A   2    0.878306    0.612287    1.020422    11.00000   -1.20000
AFIX   0
C3    1    0.724777    0.526977    0.922933    11.00000    0.10645    0.08683 =
         0.06596    0.00115    0.05371    0.01505
AFIX  43
H3    2    0.688727    0.532965    0.991859    11.00000   -1.20000
AFIX   0
C4    1    0.662839    0.470794    0.804390    11.00000    0.07757    0.07749 =
         0.07571    0.00794    0.04991    0.00572
AFIX  43
H4    2    0.585124    0.440536    0.794553    11.00000   -1.20000
AFIX   0
C5    1    0.713760    0.458120    0.698646    11.00000    0.05827    0.05393 =
         0.05424    0.00736    0.02940    0.00920
C6    1    0.830007    0.506213    0.718063    11.00000    0.04956    0.05529 =
         0.05350    0.00600    0.02490    0.01056
C7    1    0.647695    0.395588    0.574405    11.00000    0.05489    0.05684 =
         0.06240    0.01052    0.03068    0.00193
C8    1    0.700071    0.375930    0.481090    11.00000    0.05872    0.06399 =
         0.06359   -0.00334    0.02790   -0.01001
C9    1    0.744192    0.351731    0.383973    11.00000    0.06038    0.07556 =
         0.07188   -0.02006    0.03302   -0.01779
C10   1    0.697990    0.395997    0.235049    11.00000    0.10143    0.12913 =
         0.07015   -0.01658    0.04583   -0.03230
AFIX 137
H10A  2    0.636804    0.441813    0.228195    11.00000   -1.50000
H10B  2    0.649895    0.356604    0.154285    11.00000   -1.50000
H10C  2    0.777708    0.417901    0.227370    11.00000   -1.50000
AFIX   0
C11   1    0.844944    0.280071    0.416685    11.00000    0.09213    0.09831 =
         0.12350   -0.03669    0.05306   -0.00292
AFIX 137
H11A  2    0.929355    0.300906    0.418366    11.00000   -1.50000
H11B  2    0.805041    0.237656    0.339484    11.00000   -1.50000
H11C  2    0.864987    0.255741    0.513162    11.00000   -1.50000
AFIX   0
C12   1    0.515551    0.352366    0.556335    11.00000    0.06635    0.07241 =
         0.07227    0.00800    0.03555   -0.00641
AFIX  23
H12A  2    0.536262    0.319623    0.646868    11.00000   -1.20000
H12B  2    0.448594    0.395572    0.548513    11.00000   -1.20000
AFIX   0
C13   1    0.449901    0.294872    0.422026    11.00000    0.07540    0.08187 =
         0.07356    0.00694    0.03479   -0.01870
AFIX  23
H13A  2    0.517230    0.252416    0.427810    11.00000   -1.20000
H13B  2    0.425629    0.327731    0.330816    11.00000   -1.20000
AFIX   0
C14   1    0.320621    0.250718    0.410875    11.00000    0.09360    0.10000 =
         0.08249   -0.00583    0.04382   -0.03742
AFIX  23
H14A  2    0.345296    0.216667    0.500878    11.00000   -1.20000
H14B  2    0.254149    0.293124    0.407617    11.00000   -1.20000
AFIX   0
C15   1    0.255057    0.196420    0.277829    11.00000    0.15378    0.14682 =
         0.09588   -0.02616    0.06275   -0.08778
AFIX 137
H15A  2    0.234201    0.229164    0.188495    11.00000   -1.50000
H15B  2    0.170634    0.173232    0.272650    11.00000   -1.50000
H15C  2    0.317227    0.151160    0.284861    11.00000   -1.50000
AFIX   0
C16   1    0.901510    0.501709    0.619105    11.00000    0.04952    0.05224 =
         0.05382   -0.00152    0.02379   -0.00062
HKLF 4


REM  180621_wxy_2_132_a.res in P2(1)/c
REM R1 =  0.0602 for    1722 Fo > 4sig(Fo)  and  0.0962 for all    2735 data
REM    179 parameters refined using      1 restraints

END

WGHT      0.0793      0.2197

REM Instructions for potential hydrogen bonds
EQIV $1 -x+2, -y+1, -z+1
HTAB O2 O1_$1

REM Highest difference peak  0.181,  deepest hole -0.235,  1-sigma level  0.046
Q1    1   0.1979  0.2556  0.3246  11.00000  0.05    0.18
Q2    1   0.3628  0.1906  0.3811  11.00000  0.05    0.16
Q3    1   0.4156  0.4729  0.4897  11.00000  0.05    0.14
Q4    1   0.5833  0.4766  0.4820  11.00000  0.05    0.14
Q5    1   0.4006  0.4507  0.6044  11.00000  0.05    0.14
Q6    1   0.1722  0.2756  0.1768  11.00000  0.05    0.13
Q7    1   0.8954  0.4971  0.8215  11.00000  0.05    0.13
Q8    1   0.3743  0.3640  0.3267  11.00000  0.05    0.13
Q9    1   0.9744  0.3872  0.6764  11.00000  0.05    0.13
Q10   1   0.0886  0.2292  0.3202  11.00000  0.05    0.13
Q11   1   0.3856  0.4222  0.3505  11.00000  0.05    0.12
Q12   1   0.5790  0.5550  0.7151  11.00000  0.05    0.12
Q13   1   0.7538  0.4743  0.2487  11.00000  0.05    0.11
Q14   1   0.6975  0.3316  0.4183  11.00000  0.05    0.11
Q15   1   1.0793  0.2839  0.5435  11.00000  0.05    0.11
Q16   1   0.2139  0.3193  0.4258  11.00000  0.05    0.11
Q17   1   0.1277  0.2727  0.4402  11.00000  0.05    0.11
Q18   1   0.6013  0.4842  0.4152  11.00000  0.05    0.11
Q19   1   1.0794  0.4838  0.8603  11.00000  0.05    0.11
Q20   1   0.6625  0.4971  0.2142  11.00000  0.05    0.11
;
_shelx_res_checksum              53560
_olex2_submission_special_instructions 'No special instructions were received'
